# Supplementary material for: Establishment of a rabbit uterine cancer model using VX2 tumor fragments
Source: PLoS One. 2026 Mar 25;21(3):e0344982. doi: 10.1371/journal.pone.0344982 (PMC13016329; doi:10.1371/journal.pone.0344982)
Supplement: S1 Table — (XLSX) [file pone.0344982.s001.xlsx]

## Sheet: Sheet1
			S1 Table. Individual tumor diameter measurements in donor and recipient rabbits.
			Donor Rabbit	Diameter (cm)
			1	3.4
			2	3.5
			3	3.6
			4	3.9
			5	3.9
			6	3.5
			Recipient Rabbit	Tumor Diameter (cm)	Tumor thickness (cm)
			1	1.5	0.4
			2	1.6	0.4
			3	1.8	0.5
			4	1.7	0.4
			5	1.9	0.6
			6	2	0.6
			7	2.1	0.6
			8	1.8	0.5
