# Supplementary material for: Establishment of a rabbit uterine cancer model using VX2 tumor fragments
Source: PLoS One. 2026 Mar 25;21(3):e0344982. doi: 10.1371/journal.pone.0344982 (PMC13016329; doi:10.1371/journal.pone.0344982)
Supplement: S2 Table — (XLSX) [file pone.0344982.s002.xlsx]

## Sheet: Sheet1
			S2 Table. Metastatic characteristics of the 4-week recipient cohort (n=8)
			Recipient Rabbit	uterine tumor formation	Retroperitoneal lymph nodes metastasis	Other site metastasis
			1	O	O
			2	O	O	Bowel serosa, Mesentery
			3	O	X
			4	O	O
			5	O	O	Mesentery
			6	O	O	Peritoneal wall
			7	O	O
			8	O	X
